# Supplementary material for: Exogenous Glycine Betaine Application Improves Freezing Tolerance of Cabbage (Brassica oleracea L.) Leaves
Source: Plants (Basel). 2021 Dec 20;10(12):2821. doi: 10.3390/plants10122821 (PMC8703899; doi:10.3390/plants10122821)
Supplement: Supplementary file 1 [file plants-10-02821-s001.zip]

Archive with 1 entries (1 files):
- plants-1451053-supplementary.pdf
